# Supplementary material for: Adult Attachment and Emotion Regulation Flexibility in Romantic Relationships
Source: Behav Sci (Basel). 2024 Aug 27;14(9):758. doi: 10.3390/bs14090758 (PMC11428407; doi:10.3390/bs14090758)
Supplement: Supplementary file 1 [file behavsci-14-00758-s001.zip]

Archive with 1 entries (1 files):
- behavsci-3071598-supplementary.pdf
